# Supplementary material for: Fine-tuning the tRNA anticodon arm for multiple/consecutive incorporations of β-amino acids and analogs
Source: Nucleic Acids Res. 2024 Apr 4;52(11):6586–95. doi: 10.1093/nar/gkae219 (PMC11194099; doi:10.1093/nar/gkae219)
Supplement: gkae219_Supplemental_Files [file gkae219_supplemental_files.zip]

Archive with 2 entries (2 files):
- 240224AStuning-Supplementary.pdf
- 240224Supplementary table 1.xls
