# Supplementary material for: Fine-tuning the tRNA anticodon arm for multiple/consecutive incorporations of β-amino acids and analogs
Source: Nucleic Acids Res. 2024 Apr 4;52(11):6586–95. doi: 10.1093/nar/gkae219 (PMC11194099; doi:10.1093/nar/gkae219)
Supplement: gkae219_Supplemental_Files [file gkae219_supplemental_files.zip › 240224Supplementary table 1.xls]

## Sheet: primers
Supplementary Table 1. List of RNAs and the corresponding primers.
Gm indicates 2'-O-methylguanosine.
RNA name	RNA sequence	Extension primer (forward)	Extension primer (reverse)	PCR primer (forward)	PCR primer (reverse)
dFx	GGAUCGAAAGAUUUCCGCAUCCCCGAAAGGGUACAUGGCGUUAGGU	GTAATACGACTCACTATAGGATCGAAAGATTTCCGC	ACCTAACGCCATGTACCCTTTCGGGGATGCGGAAATCTTTCGATCC	GGCGTAATACGACTCACTATAG	ACCTAACGCCATGTACCCT
eFx	GGAUCGAAAGAUUUCCGCGGCCCCGAAAGGGGAUUAGCGUUAGGU	GTAATACGACTCACTATAGGATCGAAAGATTTCCGC	ACCTAACGCTAATCCCCTTTCGGGGCCGCGGAAATCTTTCGATCC	GGCGTAATACGACTCACTATAG	ACCTAACGCTAATCCCCT
tRNA, Pro1E2, original, anticodon=CGG	GGGUGAUUGGCGCAGCCUGGUAGCGCACUUCGUUCGGGACGAAGGGGUCAGGGGUUCGAAUCCCCUAUCACCCGCCA	GTAATACGACTCACTATA GGGTGATTGGCGCAGCCTGGTAGCGCA	TGGCGGGTGATAGGGGATTCGAACCCCTGACCCCTTCGTCCCGAACGAAGTGCGCTACCAGGCTGCGC	GGCGTAATACGACTCACTATAG	TGmGCGGGTGATAGGGGATTC
tRNA, Pro1E2, A31U39, anticodon=CGG	GGGUGAUUGGCGCAGCCUGGUAGCGCACUUCAUUCGGGAUGAAGGGGUCAGGGGUUCGAAUCCCCUAUCACCCGCCA	GTAATACGACTCACTATA GGGTGATTGGCGCAGCCTGGTAGCGCA	TGGCGGGTGATAGGGGATTCGAACCCCTGACCCCTTCATCCCGAATGAAGTGCGCTACCAGGCTGCGC	GGCGTAATACGACTCACTATAG	TGmGCGGGTGATAGGGGATTC
tRNA, Pro1E2, C31G39, anticodon=CGG	GGGUGAUUGGCGCAGCCUGGUAGCGCACUUCCUUCGGGAGGAAGGGGUCAGGGGUUCGAAUCCCCUAUCACCCGCCA	GTAATACGACTCACTATA GGGTGATTGGCGCAGCCTGGTAGCGCA	TGGCGGGTGATAGGGGATTCGAACCCCTGACCCCTTCCTCCCGAAGGAAGTGCGCTACCAGGCTGCGC	GGCGTAATACGACTCACTATAG	TGmGCGGGTGATAGGGGATTC
tRNA, Pro1E2, U31A39, anticodon=CGG	GGGUGAUUGGCGCAGCCUGGUAGCGCACUUCUUUCGGGAAGAAGGGGUCAGGGGUUCGAAUCCCCUAUCACCCGCCA	GTAATACGACTCACTATA GGGTGATTGGCGCAGCCTGGTAGCGCA	TGGCGGGTGATAGGGGATTCGAACCCCTGACCCCTTCTTCCCGAAAGAAGTGCGCTACCAGGCTGCGC	GGCGTAATACGACTCACTATAG	TGmGCGGGTGATAGGGGATTC
tRNA, Pro1E2, A30U40, anticodon=CGG	GGGUGAUUGGCGCAGCCUGGUAGCGCACUUAGUUCGGGACUAAGGGGUCAGGGGUUCGAAUCCCCUAUCACCCGCCA	GTAATACGACTCACTATA GGGTGATTGGCGCAGCCTGGTAGCGCA	TGGCGGGTGATAGGGGATTCGAACCCCTGACCCCTTAGTCCCGAACTAAGTGCGCTACCAGGCTGCGC	GGCGTAATACGACTCACTATAG	TGmGCGGGTGATAGGGGATTC
tRNA, Pro1E2, U30A40, anticodon=CGG	GGGUGAUUGGCGCAGCCUGGUAGCGCACUUUGUUCGGGACAAAGGGGUCAGGGGUUCGAAUCCCCUAUCACCCGCCA	GTAATACGACTCACTATA GGGTGATTGGCGCAGCCTGGTAGCGCA	TGGCGGGTGATAGGGGATTCGAACCCCTGACCCCTTTGTCCCGAACAAAGTGCGCTACCAGGCTGCGC	GGCGTAATACGACTCACTATAG	TGmGCGGGTGATAGGGGATTC
tRNA, Pro1E2, A29U41, anticodon=CGG	GGGUGAUUGGCGCAGCCUGGUAGCGCACUACGUUCGGGACGUAGGGGUCAGGGGUUCGAAUCCCCUAUCACCCGCCA	GTAATACGACTCACTATA GGGTGATTGGCGCAGCCTGGTAGCGCA	TGGCGGGTGATAGGGGATTCGAACCCCTGACCCCTACGTCCCGAACGTAGTGCGCTACCAGGCTGCGC	GGCGTAATACGACTCACTATAG	TGmGCGGGTGATAGGGGATTC
tRNA, Pro1E2, C29G41, anticodon=CGG	GGGUGAUUGGCGCAGCCUGGUAGCGCACUCCGUUCGGGACGGAGGGGUCAGGGGUUCGAAUCCCCUAUCACCCGCCA	GTAATACGACTCACTATA GGGTGATTGGCGCAGCCTGGTAGCGCA	TGGCGGGTGATAGGGGATTCGAACCCCTGACCCCTCCGTCCCGAACGGAGTGCGCTACCAGGCTGCGC	GGCGTAATACGACTCACTATAG	TGmGCGGGTGATAGGGGATTC
tRNA, Pro1E2, A28U42, anticodon=CGG	GGGUGAUUGGCGCAGCCUGGUAGCGCACAUCGUUCGGGACGAUGGGGUCAGGGGUUCGAAUCCCCUAUCACCCGCCA	GTAATACGACTCACTATA GGGTGATTGGCGCAGCCTGGTAGCGCA	TGGCGGGTGATAGGGGATTCGAACCCCTGACCCCATCGTCCCGAACGATGTGCGCTACCAGGCTGCGC	GGCGTAATACGACTCACTATAG	TGmGCGGGTGATAGGGGATTC
tRNA, Pro1E2, C28G42, anticodon=CGG	GGGUGAUUGGCGCAGCCUGGUAGCGCACCUCGUUCGGGACGAGGGGGUCAGGGGUUCGAAUCCCCUAUCACCCGCCA	GTAATACGACTCACTATA GGGTGATTGGCGCAGCCTGGTAGCGCA	TGGCGGGTGATAGGGGATTCGAACCCCTGACCCCCTCGTCCCGAACGAGGTGCGCTACCAGGCTGCGC	GGCGTAATACGACTCACTATAG	TGmGCGGGTGATAGGGGATTC
tRNA, Pro1E2, G28C42, anticodon=CGG	GGGUGAUUGGCGCAGCCUGGUAGCGCACGUCGUUCGGGACGACGGGGUCAGGGGUUCGAAUCCCCUAUCACCCGCCA	GTAATACGACTCACTATA GGGTGATTGGCGCAGCCTGGTAGCGCA	TGGCGGGTGATAGGGGATTCGAACCCCTGACCCCGTCGTCCCGAACGACGTGCGCTACCAGGCTGCGC	GGCGTAATACGACTCACTATAG	TGmGCGGGTGATAGGGGATTC
tRNA, Pro1E2, U27A43, anticodon=CGG	GGGUGAUUGGCGCAGCCUGGUAGCGCAUUUCGUUCGGGACGAAAGGGUCAGGGGUUCGAAUCCCCUAUCACCCGCCA	GTAATACGACTCACTATA GGGTGATTGGCGCAGCCTGGTAGCGCA	TGGCGGGTGATAGGGGATTCGAACCCCTGACCCTTTCGTCCCGAACGAAATGCGCTACCAGGCTGCGC	GGCGTAATACGACTCACTATAG	TGmGCGGGTGATAGGGGATTC
tRNA, Pro1E2, C31G39/A30U40, anticodon=CGG	GGGUGAUUGGCGCAGCCUGGUAGCGCACUUACUUCGGGAGUAAGGGGUCAGGGGUUCGAAUCCCCUAUCACCCGCCA	GTAATACGACTCACTATA GGGTGATTGGCGCAGCCTGGTAGCGCA	TGGCGGGTGATAGGGGATTCGAACCCCTGACCCCTTACTCCCGAAGTAAGTGCGCTACCAGGCTGCGC	GGCGTAATACGACTCACTATAG	TGmGCGGGTGATAGGGGATTC
tRNA, Pro1E2, C31G39/C29G41, anticodon=CGG	GGGUGAUUGGCGCAGCCUGGUAGCGCACUCCCUUCGGGAGGGAGGGGUCAGGGGUUCGAAUCCCCUAUCACCCGCCA	GTAATACGACTCACTATA GGGTGATTGGCGCAGCCTGGTAGCGCA	TGGCGGGTGATAGGGGATTCGAACCCCTGACCCCTCCCTCCCGAAGGGAGTGCGCTACCAGGCTGCGC	GGCGTAATACGACTCACTATAG	TGmGCGGGTGATAGGGGATTC
tRNA, Pro1E2, C31G39/A28U42, anticodon=CGG	GGGUGAUUGGCGCAGCCUGGUAGCGCACAUCCUUCGGGAGGAUGGGGUCAGGGGUUCGAAUCCCCUAUCACCCGCCA	GTAATACGACTCACTATA GGGTGATTGGCGCAGCCTGGTAGCGCA	TGGCGGGTGATAGGGGATTCGAACCCCTGACCCCATCCTCCCGAAGGATGTGCGCTACCAGGCTGCGC	GGCGTAATACGACTCACTATAG	TGmGCGGGTGATAGGGGATTC
tRNA, Pro1E2, C31G39/C28G42, anticodon=CGG	GGGUGAUUGGCGCAGCCUGGUAGCGCACCUCCUUCGGGAGGAGGGGGUCAGGGGUUCGAAUCCCCUAUCACCCGCCA	GTAATACGACTCACTATA GGGTGATTGGCGCAGCCTGGTAGCGCA	TGGCGGGTGATAGGGGATTCGAACCCCTGACCCCCTCCTCCCGAAGGAGGTGCGCTACCAGGCTGCGC	GGCGTAATACGACTCACTATAG	TGmGCGGGTGATAGGGGATTC
tRNA, Pro1E2, C31G39/U27A43, anticodon=CGG	GGGUGAUUGGCGCAGCCUGGUAGCGCAUUUCCUUCGGGAGGAAAGGGUCAGGGGUUCGAAUCCCCUAUCACCCGCCA	GTAATACGACTCACTATA GGGTGATTGGCGCAGCCTGGTAGCGCA	TGGCGGGTGATAGGGGATTCGAACCCCTGACCCTTTCCTCCCGAAGGAAATGCGCTACCAGGCTGCGC	GGCGTAATACGACTCACTATAG	TGmGCGGGTGATAGGGGATTC
tRNA, Pro1E2, C31G39/A30U40/C29G41, anticodon=CGG	GGGUGAUUGGCGCAGCCUGGUAGCGCACUCACUUCGGGAGUGAGGGGUCAGGGGUUCGAAUCCCCUAUCACCCGCCA	GTAATACGACTCACTATA GGGTGATTGGCGCAGCCTGGTAGCGCA	TGGCGGGTGATAGGGGATTCGAACCCCTGACCCCTCACTCCCGAAGTGAGTGCGCTACCAGGCTGCGC	GGCGTAATACGACTCACTATAG	TGmGCGGGTGATAGGGGATTC
tRNA, Pro1E2, C31G39/C29G41/C28G42, anticodon=CGG	GGGUGAUUGGCGCAGCCUGGUAGCGCACCCCCUUCGGGAGGGGGGGGUCAGGGGUUCGAAUCCCCUAUCACCCGCCA	GTAATACGACTCACTATA GGGTGATTGGCGCAGCCTGGTAGCGCA	TGGCGGGTGATAGGGGATTCGAACCCCTGACCCCCCCCTCCCGAAGGGGGTGCGCTACCAGGCTGCGC	GGCGTAATACGACTCACTATAG	TGmGCGGGTGATAGGGGATTC
tRNA, Pro1E2, C31G39/C28G42, anticodon=CGG, anticodon loop=UU_AU	GGGUGAUUGGCGCAGCCUGGUAGCGCACCUCCUUCGGAUGGAGGGGGUCAGGGGUUCGAAUCCCCUAUCACCCGCCA	GTAATACGACTCACTATA GGGTGATTGGCGCAGCCTGGTAGCGCA	TGGCGGGTGATAGGGGATTCGAACCCCTGACCCCCTCCATCCGAAGGAGGTGCGCTACCAGGCTGCGC	GGCGTAATACGACTCACTATAG	TGmGCGGGTGATAGGGGATTC
tRNA, Pro1E2, C31G39/C28G42, anticodon=CGG, anticodon loop=UU_AA	GGGUGAUUGGCGCAGCCUGGUAGCGCACCUCCUUCGGAAGGAGGGGGUCAGGGGUUCGAAUCCCCUAUCACCCGCCA	GTAATACGACTCACTATA GGGTGATTGGCGCAGCCTGGTAGCGCA	TGGCGGGTGATAGGGGATTCGAACCCCTGACCCCCTCCTTCCGAAGGAGGTGCGCTACCAGGCTGCGC	GGCGTAATACGACTCACTATAG	TGmGCGGGTGATAGGGGATTC
tRNA, Pro1E2, C31G39/C28G42, anticodon=CGG, anticodon loop=CU_AA	GGGUGAUUGGCGCAGCCUGGUAGCGCACCUCCCUCGGAAGGAGGGGGUCAGGGGUUCGAAUCCCCUAUCACCCGCCA	GTAATACGACTCACTATA GGGTGATTGGCGCAGCCTGGTAGCGCA	TGGCGGGTGATAGGGGATTCGAACCCCTGACCCCCTCCTTCCGAGGGAGGTGCGCTACCAGGCTGCGC	GGCGTAATACGACTCACTATAG	TGmGCGGGTGATAGGGGATTC
tRNA, Pro1E2, C31G39/C28G42, anticodon=CGG, anticodon loop=CU_AC	GGGUGAUUGGCGCAGCCUGGUAGCGCACCUCCCUCGGACGGAGGGGGUCAGGGGUUCGAAUCCCCUAUCACCCGCCA	GTAATACGACTCACTATA GGGTGATTGGCGCAGCCTGGTAGCGCA	TGGCGGGTGATAGGGGATTCGAACCCCTGACCCCCTCCGTCCGAGGGAGGTGCGCTACCAGGCTGCGC	GGCGTAATACGACTCACTATAG	TGmGCGGGTGATAGGGGATTC
tRNA, Pro1E2, original, anticodon=CCA	GGGUGAUUGGCGCAGCCUGGUAGCGCACUUCGUUCCAGACGAAGGGGUCAGGGGUUCGAAUCCCCUAUCACCCGCCA	GTAATACGACTCACTATA GGGTGATTGGCGCAGCCTGGTAGCGCA	TGGCGGGTGATAGGGGATTCGAACCCCTGACCCCTTCGTCTGGAACGAAGTGCGCTACCAGGCTGCGC	GGCGTAATACGACTCACTATAG	TGmGCGGGTGATAGGGGATTC
tRNA, Pro1E2, A31U39, anticodon=CCA	GGGUGAUUGGCGCAGCCUGGUAGCGCACUUCAUUCCAGAUGAAGGGGUCAGGGGUUCGAAUCCCCUAUCACCCGCCA	GTAATACGACTCACTATA GGGTGATTGGCGCAGCCTGGTAGCGCA	TGGCGGGTGATAGGGGATTCGAACCCCTGACCCCTTCATCTGGAATGAAGTGCGCTACCAGGCTGCGC	GGCGTAATACGACTCACTATAG	TGmGCGGGTGATAGGGGATTC
tRNA, Pro1E2, C31G39, anticodon=CCA	GGGUGAUUGGCGCAGCCUGGUAGCGCACUUCCUUCCAGAGGAAGGGGUCAGGGGUUCGAAUCCCCUAUCACCCGCCA	GTAATACGACTCACTATA GGGTGATTGGCGCAGCCTGGTAGCGCA	TGGCGGGTGATAGGGGATTCGAACCCCTGACCCCTTCCTCTGGAAGGAAGTGCGCTACCAGGCTGCGC	GGCGTAATACGACTCACTATAG	TGmGCGGGTGATAGGGGATTC
tRNA, Pro1E2, U31A39, anticodon=CCA	GGGUGAUUGGCGCAGCCUGGUAGCGCACUUCUUUCCAGAAGAAGGGGUCAGGGGUUCGAAUCCCCUAUCACCCGCCA	GTAATACGACTCACTATA GGGTGATTGGCGCAGCCTGGTAGCGCA	TGGCGGGTGATAGGGGATTCGAACCCCTGACCCCTTCTTCTGGAAAGAAGTGCGCTACCAGGCTGCGC	GGCGTAATACGACTCACTATAG	TGmGCGGGTGATAGGGGATTC
tRNA, Pro1E2, A30U40, anticodon=CCA	GGGUGAUUGGCGCAGCCUGGUAGCGCACUUAGUUCCAGACUAAGGGGUCAGGGGUUCGAAUCCCCUAUCACCCGCCA	GTAATACGACTCACTATA GGGTGATTGGCGCAGCCTGGTAGCGCA	TGGCGGGTGATAGGGGATTCGAACCCCTGACCCCTTAGTCTGGAACTAAGTGCGCTACCAGGCTGCGC	GGCGTAATACGACTCACTATAG	TGmGCGGGTGATAGGGGATTC
tRNA, Pro1E2, U30A40, anticodon=CCA	GGGUGAUUGGCGCAGCCUGGUAGCGCACUUUGUUCCAGACAAAGGGGUCAGGGGUUCGAAUCCCCUAUCACCCGCCA	GTAATACGACTCACTATA GGGTGATTGGCGCAGCCTGGTAGCGCA	TGGCGGGTGATAGGGGATTCGAACCCCTGACCCCTTTGTCTGGAACAAAGTGCGCTACCAGGCTGCGC	GGCGTAATACGACTCACTATAG	TGmGCGGGTGATAGGGGATTC
tRNA, Pro1E2, A29U41, anticodon=CCA	GGGUGAUUGGCGCAGCCUGGUAGCGCACUACGUUCCAGACGUAGGGGUCAGGGGUUCGAAUCCCCUAUCACCCGCCA	GTAATACGACTCACTATA GGGTGATTGGCGCAGCCTGGTAGCGCA	TGGCGGGTGATAGGGGATTCGAACCCCTGACCCCTACGTCTGGAACGTAGTGCGCTACCAGGCTGCGC	GGCGTAATACGACTCACTATAG	TGmGCGGGTGATAGGGGATTC
tRNA, Pro1E2, C29G41, anticodon=CCA	GGGUGAUUGGCGCAGCCUGGUAGCGCACUCCGUUCCAGACGGAGGGGUCAGGGGUUCGAAUCCCCUAUCACCCGCCA	GTAATACGACTCACTATA GGGTGATTGGCGCAGCCTGGTAGCGCA	TGGCGGGTGATAGGGGATTCGAACCCCTGACCCCTCCGTCTGGAACGGAGTGCGCTACCAGGCTGCGC	GGCGTAATACGACTCACTATAG	TGmGCGGGTGATAGGGGATTC
tRNA, Pro1E2, A28U42, anticodon=CCA	GGGUGAUUGGCGCAGCCUGGUAGCGCACAUCGUUCCAGACGAUGGGGUCAGGGGUUCGAAUCCCCUAUCACCCGCCA	GTAATACGACTCACTATA GGGTGATTGGCGCAGCCTGGTAGCGCA	TGGCGGGTGATAGGGGATTCGAACCCCTGACCCCATCGTCTGGAACGATGTGCGCTACCAGGCTGCGC	GGCGTAATACGACTCACTATAG	TGmGCGGGTGATAGGGGATTC
tRNA, Pro1E2, C28G42, anticodon=CCA	GGGUGAUUGGCGCAGCCUGGUAGCGCACCUCGUUCCAGACGAGGGGGUCAGGGGUUCGAAUCCCCUAUCACCCGCCA	GTAATACGACTCACTATA GGGTGATTGGCGCAGCCTGGTAGCGCA	TGGCGGGTGATAGGGGATTCGAACCCCTGACCCCCTCGTCTGGAACGAGGTGCGCTACCAGGCTGCGC	GGCGTAATACGACTCACTATAG	TGmGCGGGTGATAGGGGATTC
tRNA, Pro1E2, G28C42, anticodon=CCA	GGGUGAUUGGCGCAGCCUGGUAGCGCACGUCGUUCCAGACGACGGGGUCAGGGGUUCGAAUCCCCUAUCACCCGCCA	GTAATACGACTCACTATA GGGTGATTGGCGCAGCCTGGTAGCGCA	TGGCGGGTGATAGGGGATTCGAACCCCTGACCCCGTCGTCTGGAACGACGTGCGCTACCAGGCTGCGC	GGCGTAATACGACTCACTATAG	TGmGCGGGTGATAGGGGATTC
tRNA, Pro1E2, U27A43, anticodon=CCA	GGGUGAUUGGCGCAGCCUGGUAGCGCAUUUCGUUCCAGACGAAAGGGUCAGGGGUUCGAAUCCCCUAUCACCCGCCA	GTAATACGACTCACTATA GGGTGATTGGCGCAGCCTGGTAGCGCA	TGGCGGGTGATAGGGGATTCGAACCCCTGACCCTTTCGTCTGGAACGAAATGCGCTACCAGGCTGCGC	GGCGTAATACGACTCACTATAG	TGmGCGGGTGATAGGGGATTC
tRNA, Pro1E2, U31A39/A30U40, anticodon=CCA	GGGUGAUUGGCGCAGCCUGGUAGCGCACUUAUUUCCAGAAUAAGGGGUCAGGGGUUCGAAUCCCCUAUCACCCGCCA	GTAATACGACTCACTATA GGGTGATTGGCGCAGCCTGGTAGCGCA	TGGCGGGTGATAGGGGATTCGAACCCCTGACCCCTTATTCTGGAAATAAGTGCGCTACCAGGCTGCGC	GGCGTAATACGACTCACTATAG	TGmGCGGGTGATAGGGGATTC
tRNA, Pro1E2, U31A39/A30U40/C29G41/C28G42/U27A43, anticodon=CCA	GGGUGAUUGGCGCAGCCUGGUAGCGCAUCCAUUUCCAGAAUGGAGGGUCAGGGGUUCGAAUCCCCUAUCACCCGCCA	GTAATACGACTCACTATA GGGTGATTGGCGCAGCCTGGTAGCGCA	TGGCGGGTGATAGGGGATTCGAACCCCTGACCCTCCATTCTGGAAATGGATGCGCTACCAGGCTGCGC	GGCGTAATACGACTCACTATAG	TGmGCGGGTGATAGGGGATTC
tRNA, Pro1E2, U31A39/A30U40/C28G42, anticodon=CCA	GGGUGAUUGGCGCAGCCUGGUAGCGCACCUAUUUCCAGAAUAGGGGGUCAGGGGUUCGAAUCCCCUAUCACCCGCCA	GTAATACGACTCACTATA GGGTGATTGGCGCAGCCTGGTAGCGCA	TGGCGGGTGATAGGGGATTCGAACCCCTGACCCCCTATTCTGGAAATAGGTGCGCTACCAGGCTGCGC	GGCGTAATACGACTCACTATAG	TGmGCGGGTGATAGGGGATTC
tRNA, Pro1E2, A30U40/C29G41, anticodon=CCA	GGGUGAUUGGCGCAGCCUGGUAGCGCACUCAGUUCCAGACUGAGGGGUCAGGGGUUCGAAUCCCCUAUCACCCGCCA	GTAATACGACTCACTATA GGGTGATTGGCGCAGCCTGGTAGCGCA	TGGCGGGTGATAGGGGATTCGAACCCCTGACCCCTCAGTCTGGAACTGAGTGCGCTACCAGGCTGCGC	GGCGTAATACGACTCACTATAG	TGmGCGGGTGATAGGGGATTC
tRNA, Pro1E2, A30U40/C29G41/C28G42, anticodon=CCA	GGGUGAUUGGCGCAGCCUGGUAGCGCACCCAGUUCCAGACUGGGGGGUCAGGGGUUCGAAUCCCCUAUCACCCGCCA	GTAATACGACTCACTATA GGGTGATTGGCGCAGCCTGGTAGCGCA	TGGCGGGTGATAGGGGATTCGAACCCCTGACCCCCCAGTCTGGAACTGGGTGCGCTACCAGGCTGCGC	GGCGTAATACGACTCACTATAG	TGmGCGGGTGATAGGGGATTC
tRNA, Pro1E2, A30U40/C29G41/C28G42/U27A43, anticodon=CCA	GGGUGAUUGGCGCAGCCUGGUAGCGCAUCCAGUUCCAGACUGGAGGGUCAGGGGUUCGAAUCCCCUAUCACCCGCCA	GTAATACGACTCACTATA GGGTGATTGGCGCAGCCTGGTAGCGCA	TGGCGGGTGATAGGGGATTCGAACCCCTGACCCTCCAGTCTGGAACTGGATGCGCTACCAGGCTGCGC	GGCGTAATACGACTCACTATAG	TGmGCGGGTGATAGGGGATTC
tRNA, Pro1E2, A30U40/C28G42, anticodon=CCA	GGGUGAUUGGCGCAGCCUGGUAGCGCACCUAGUUCCAGACUAGGGGGUCAGGGGUUCGAAUCCCCUAUCACCCGCCA	GTAATACGACTCACTATA GGGTGATTGGCGCAGCCTGGTAGCGCA	TGGCGGGTGATAGGGGATTCGAACCCCTGACCCCCTAGTCTGGAACTAGGTGCGCTACCAGGCTGCGC	GGCGTAATACGACTCACTATAG	TGmGCGGGTGATAGGGGATTC
tRNA, Pro1E2, A30U40/U27A43, anticodon=CCA	GGGUGAUUGGCGCAGCCUGGUAGCGCAUUUAGUUCCAGACUAAAGGGUCAGGGGUUCGAAUCCCCUAUCACCCGCCA	GTAATACGACTCACTATA GGGTGATTGGCGCAGCCTGGTAGCGCA	TGGCGGGTGATAGGGGATTCGAACCCCTGACCCTTTAGTCTGGAACTAAATGCGCTACCAGGCTGCGC	GGCGTAATACGACTCACTATAG	TGmGCGGGTGATAGGGGATTC
tRNA, Pro1E2, A30U40/C29G41/C28G42, anticodon=CCA, anticodon loop=UU_AU	GGGUGAUUGGCGCAGCCUGGUAGCGCACCCAGUUCCAAUCUGGGGGGUCAGGGGUUCGAAUCCCCUAUCACCCGCCA	GTAATACGACTCACTATA GGGTGATTGGCGCAGCCTGGTAGCGCA	TGGCGGGTGATAGGGGATTCGAACCCCTGACCCCCCAGATTGGAACTGGGTGCGCTACCAGGCTGCGC	GGCGTAATACGACTCACTATAG	TGmGCGGGTGATAGGGGATTC
tRNA, Pro1E2, A30U40/C29G41/C28G42, anticodon=CCA, anticodon loop=UU_AA	GGGUGAUUGGCGCAGCCUGGUAGCGCACCCAGUUCCAAACUGGGGGGUCAGGGGUUCGAAUCCCCUAUCACCCGCCA	GTAATACGACTCACTATA GGGTGATTGGCGCAGCCTGGTAGCGCA	TGGCGGGTGATAGGGGATTCGAACCCCTGACCCCCCAGTTTGGAACTGGGTGCGCTACCAGGCTGCGC	GGCGTAATACGACTCACTATAG	TGmGCGGGTGATAGGGGATTC
tRNA, Pro1E2, A30U40/C29G41/C28G42, anticodon=CCA, anticodon loop=CU_AA	GGGUGAUUGGCGCAGCCUGGUAGCGCACCCAGCUCCAAACUGGGGGGUCAGGGGUUCGAAUCCCCUAUCACCCGCCA	GTAATACGACTCACTATA GGGTGATTGGCGCAGCCTGGTAGCGCA	TGGCGGGTGATAGGGGATTCGAACCCCTGACCCCCCAGTTTGGAGCTGGGTGCGCTACCAGGCTGCGC	GGCGTAATACGACTCACTATAG	TGmGCGGGTGATAGGGGATTC
tRNA, Pro1E2, A30U40/C29G41/C28G42, anticodon=CCA, anticodon loop=CU_AC	GGGUGAUUGGCGCAGCCUGGUAGCGCACCCAGCUCCAACCUGGGGGGUCAGGGGUUCGAAUCCCCUAUCACCCGCCA	GTAATACGACTCACTATA GGGTGATTGGCGCAGCCTGGTAGCGCA	TGGCGGGTGATAGGGGATTCGAACCCCTGACCCCCCAGGTTGGAGCTGGGTGCGCTACCAGGCTGCGC	GGCGTAATACGACTCACTATAG	TGmGCGGGTGATAGGGGATTC
tRNA, Pro1E2, original, anticodon=CUG	GGGUGAUUGGCGCAGCCUGGUAGCGCACUUCGUUCUGGACGAAGGGGUCAGGGGUUCGAAUCCCCUAUCACCCGCCA	GTAATACGACTCACTATA GGGTGATTGGCGCAGCCTGGTAGCGCA	TGGCGGGTGATAGGGGATTCGAACCCCTGACCCCTTCGTCCAGAACGAAGTGCGCTACCAGGCTGCGC	GGCGTAATACGACTCACTATAG	TGmGCGGGTGATAGGGGATTC
tRNA, Pro1E2, A31U39, anticodon=CUG	GGGUGAUUGGCGCAGCCUGGUAGCGCACUUCAUUCUGGAUGAAGGGGUCAGGGGUUCGAAUCCCCUAUCACCCGCCA	GTAATACGACTCACTATA GGGTGATTGGCGCAGCCTGGTAGCGCA	TGGCGGGTGATAGGGGATTCGAACCCCTGACCCCTTCATCCAGAATGAAGTGCGCTACCAGGCTGCGC	GGCGTAATACGACTCACTATAG	TGmGCGGGTGATAGGGGATTC
tRNA, Pro1E2, C31G39, anticodon=CUG	GGGUGAUUGGCGCAGCCUGGUAGCGCACUUCCUUCUGGAGGAAGGGGUCAGGGGUUCGAAUCCCCUAUCACCCGCCA	GTAATACGACTCACTATA GGGTGATTGGCGCAGCCTGGTAGCGCA	TGGCGGGTGATAGGGGATTCGAACCCCTGACCCCTTCCTCCAGAAGGAAGTGCGCTACCAGGCTGCGC	GGCGTAATACGACTCACTATAG	TGmGCGGGTGATAGGGGATTC
tRNA, Pro1E2, U31A39, anticodon=CUG	GGGUGAUUGGCGCAGCCUGGUAGCGCACUUCUUUCUGGAAGAAGGGGUCAGGGGUUCGAAUCCCCUAUCACCCGCCA	GTAATACGACTCACTATA GGGTGATTGGCGCAGCCTGGTAGCGCA	TGGCGGGTGATAGGGGATTCGAACCCCTGACCCCTTCTTCCAGAAAGAAGTGCGCTACCAGGCTGCGC	GGCGTAATACGACTCACTATAG	TGmGCGGGTGATAGGGGATTC
tRNA, Pro1E2, A30U40, anticodon=CUG	GGGUGAUUGGCGCAGCCUGGUAGCGCACUUAGUUCUGGACUAAGGGGUCAGGGGUUCGAAUCCCCUAUCACCCGCCA	GTAATACGACTCACTATA GGGTGATTGGCGCAGCCTGGTAGCGCA	TGGCGGGTGATAGGGGATTCGAACCCCTGACCCCTTAGTCCAGAACTAAGTGCGCTACCAGGCTGCGC	GGCGTAATACGACTCACTATAG	TGmGCGGGTGATAGGGGATTC
tRNA, Pro1E2, U30A40, anticodon=CUG	GGGUGAUUGGCGCAGCCUGGUAGCGCACUUUGUUCUGGACAAAGGGGUCAGGGGUUCGAAUCCCCUAUCACCCGCCA	GTAATACGACTCACTATA GGGTGATTGGCGCAGCCTGGTAGCGCA	TGGCGGGTGATAGGGGATTCGAACCCCTGACCCCTTTGTCCAGAACAAAGTGCGCTACCAGGCTGCGC	GGCGTAATACGACTCACTATAG	TGmGCGGGTGATAGGGGATTC
tRNA, Pro1E2, A29U41, anticodon=CUG	GGGUGAUUGGCGCAGCCUGGUAGCGCACUACGUUCUGGACGUAGGGGUCAGGGGUUCGAAUCCCCUAUCACCCGCCA	GTAATACGACTCACTATA GGGTGATTGGCGCAGCCTGGTAGCGCA	TGGCGGGTGATAGGGGATTCGAACCCCTGACCCCTACGTCCAGAACGTAGTGCGCTACCAGGCTGCGC	GGCGTAATACGACTCACTATAG	TGmGCGGGTGATAGGGGATTC
tRNA, Pro1E2, C29G41, anticodon=CUG	GGGUGAUUGGCGCAGCCUGGUAGCGCACUCCGUUCUGGACGGAGGGGUCAGGGGUUCGAAUCCCCUAUCACCCGCCA	GTAATACGACTCACTATA GGGTGATTGGCGCAGCCTGGTAGCGCA	TGGCGGGTGATAGGGGATTCGAACCCCTGACCCCTCCGTCCAGAACGGAGTGCGCTACCAGGCTGCGC	GGCGTAATACGACTCACTATAG	TGmGCGGGTGATAGGGGATTC
tRNA, Pro1E2, A28U42, anticodon=CUG	GGGUGAUUGGCGCAGCCUGGUAGCGCACAUCGUUCUGGACGAUGGGGUCAGGGGUUCGAAUCCCCUAUCACCCGCCA	GTAATACGACTCACTATA GGGTGATTGGCGCAGCCTGGTAGCGCA	TGGCGGGTGATAGGGGATTCGAACCCCTGACCCCATCGTCCAGAACGATGTGCGCTACCAGGCTGCGC	GGCGTAATACGACTCACTATAG	TGmGCGGGTGATAGGGGATTC
tRNA, Pro1E2, C28G42, anticodon=CUG	GGGUGAUUGGCGCAGCCUGGUAGCGCACCUCGUUCUGGACGAGGGGGUCAGGGGUUCGAAUCCCCUAUCACCCGCCA	GTAATACGACTCACTATA GGGTGATTGGCGCAGCCTGGTAGCGCA	TGGCGGGTGATAGGGGATTCGAACCCCTGACCCCCTCGTCCAGAACGAGGTGCGCTACCAGGCTGCGC	GGCGTAATACGACTCACTATAG	TGmGCGGGTGATAGGGGATTC
tRNA, Pro1E2, G28C42, anticodon=CUG	GGGUGAUUGGCGCAGCCUGGUAGCGCACGUCGUUCUGGACGACGGGGUCAGGGGUUCGAAUCCCCUAUCACCCGCCA	GTAATACGACTCACTATA GGGTGATTGGCGCAGCCTGGTAGCGCA	TGGCGGGTGATAGGGGATTCGAACCCCTGACCCCGTCGTCCAGAACGACGTGCGCTACCAGGCTGCGC	GGCGTAATACGACTCACTATAG	TGmGCGGGTGATAGGGGATTC
tRNA, Pro1E2, U27A43, anticodon=CUG	GGGUGAUUGGCGCAGCCUGGUAGCGCAUUUCGUUCUGGACGAAAGGGUCAGGGGUUCGAAUCCCCUAUCACCCGCCA	GTAATACGACTCACTATA GGGTGATTGGCGCAGCCTGGTAGCGCA	TGGCGGGTGATAGGGGATTCGAACCCCTGACCCTTTCGTCCAGAACGAAATGCGCTACCAGGCTGCGC	GGCGTAATACGACTCACTATAG	TGmGCGGGTGATAGGGGATTC
tRNA, Pro1E2, C31G39/C29G41, anticodon=CUG	GGGUGAUUGGCGCAGCCUGGUAGCGCACUCCCUUCUGGAGGGAGGGGUCAGGGGUUCGAAUCCCCUAUCACCCGCCA	GTAATACGACTCACTATA GGGTGATTGGCGCAGCCTGGTAGCGCA	TGGCGGGTGATAGGGGATTCGAACCCCTGACCCCTCCCTCCAGAAGGGAGTGCGCTACCAGGCTGCGC	GGCGTAATACGACTCACTATAG	TGmGCGGGTGATAGGGGATTC
tRNA, Pro1E2, C31G39/C29G41/C28G42, anticodon=CUG	GGGUGAUUGGCGCAGCCUGGUAGCGCACCCCCUUCUGGAGGGGGGGGUCAGGGGUUCGAAUCCCCUAUCACCCGCCA	GTAATACGACTCACTATA GGGTGATTGGCGCAGCCTGGTAGCGCA	TGGCGGGTGATAGGGGATTCGAACCCCTGACCCCCCCCTCCAGAAGGGGGTGCGCTACCAGGCTGCGC	GGCGTAATACGACTCACTATAG	TGmGCGGGTGATAGGGGATTC
tRNA, Pro1E2, U31A39/C29G41, anticodon=CUG	GGGUGAUUGGCGCAGCCUGGUAGCGCACUCCUUUCUGGAAGGAGGGGUCAGGGGUUCGAAUCCCCUAUCACCCGCCA	GTAATACGACTCACTATA GGGTGATTGGCGCAGCCTGGTAGCGCA	TGGCGGGTGATAGGGGATTCGAACCCCTGACCCCTCCTTCCAGAAAGGAGTGCGCTACCAGGCTGCGC	GGCGTAATACGACTCACTATAG	TGmGCGGGTGATAGGGGATTC
tRNA, Pro1E2, U31A39/C29G41/C28G42, anticodon=CUG	GGGUGAUUGGCGCAGCCUGGUAGCGCACCCCUUUCUGGAAGGGGGGGUCAGGGGUUCGAAUCCCCUAUCACCCGCCA	GTAATACGACTCACTATA GGGTGATTGGCGCAGCCTGGTAGCGCA	TGGCGGGTGATAGGGGATTCGAACCCCTGACCCCCCCTTCCAGAAAGGGGTGCGCTACCAGGCTGCGC	GGCGTAATACGACTCACTATAG	TGmGCGGGTGATAGGGGATTC
tRNA, Pro1E2, C29G41/C28G42, anticodon=CUG	GGGUGAUUGGCGCAGCCUGGUAGCGCACCCCGUUCUGGACGGGGGGGUCAGGGGUUCGAAUCCCCUAUCACCCGCCA	GTAATACGACTCACTATA GGGTGATTGGCGCAGCCTGGTAGCGCA	TGGCGGGTGATAGGGGATTCGAACCCCTGACCCCCCCGTCCAGAACGGGGTGCGCTACCAGGCTGCGC	GGCGTAATACGACTCACTATAG	TGmGCGGGTGATAGGGGATTC
tRNA, Pro1E2, C29G41, anticodon=CUG, anticodon loop=UU_AU	GGGUGAUUGGCGCAGCCUGGUAGCGCACUCCGUUCUGAUCGGAGGGGUCAGGGGUUCGAAUCCCCUAUCACCCGCCA	GTAATACGACTCACTATA GGGTGATTGGCGCAGCCTGGTAGCGCA	TGGCGGGTGATAGGGGATTCGAACCCCTGACCCCTCCGATCAGAACGGAGTGCGCTACCAGGCTGCGC	GGCGTAATACGACTCACTATAG	TGmGCGGGTGATAGGGGATTC
tRNA, Pro1E2, C29G41, anticodon=CUG, anticodon loop=UU_AA	GGGUGAUUGGCGCAGCCUGGUAGCGCACUCCGUUCUGAACGGAGGGGUCAGGGGUUCGAAUCCCCUAUCACCCGCCA	GTAATACGACTCACTATA GGGTGATTGGCGCAGCCTGGTAGCGCA	TGGCGGGTGATAGGGGATTCGAACCCCTGACCCCTCCGTTCAGAACGGAGTGCGCTACCAGGCTGCGC	GGCGTAATACGACTCACTATAG	TGmGCGGGTGATAGGGGATTC
tRNA, Pro1E2, C29G41, anticodon=CUG, anticodon loop=CU_AA	GGGUGAUUGGCGCAGCCUGGUAGCGCACUCCGCUCUGAACGGAGGGGUCAGGGGUUCGAAUCCCCUAUCACCCGCCA	GTAATACGACTCACTATA GGGTGATTGGCGCAGCCTGGTAGCGCA	TGGCGGGTGATAGGGGATTCGAACCCCTGACCCCTCCGTTCAGAGCGGAGTGCGCTACCAGGCTGCGC	GGCGTAATACGACTCACTATAG	TGmGCGGGTGATAGGGGATTC
tRNA, Pro1E2, C29G41, anticodon=CUG, anticodon loop=CU_AC	GGGUGAUUGGCGCAGCCUGGUAGCGCACUCCGCUCUGACCGGAGGGGUCAGGGGUUCGAAUCCCCUAUCACCCGCCA	GTAATACGACTCACTATA GGGTGATTGGCGCAGCCTGGTAGCGCA	TGGCGGGTGATAGGGGATTCGAACCCCTGACCCCTCCGGTCAGAGCGGAGTGCGCTACCAGGCTGCGC	GGCGTAATACGACTCACTATAG	TGmGCGGGTGATAGGGGATTC
tRNA, Pro1E2, original, anticodon=GUG	GGGUGAUUGGCGCAGCCUGGUAGCGCACUUCGUUGUGGACGAAGGGGUCAGGGGUUCGAAUCCCCUAUCACCCGCCA	GTAATACGACTCACTATA GGGTGATTGGCGCAGCCTGGTAGCGCA	TGGCGGGTGATAGGGGATTCGAACCCCTGACCCCTTCGTCCACAACGAAGTGCGCTACCAGGCTGCGC	GGCGTAATACGACTCACTATAG	TGmGCGGGTGATAGGGGATTC
tRNA, Pro1E2, A31U39, anticodon=GUG	GGGUGAUUGGCGCAGCCUGGUAGCGCACUUCAUUGUGGAUGAAGGGGUCAGGGGUUCGAAUCCCCUAUCACCCGCCA	GTAATACGACTCACTATA GGGTGATTGGCGCAGCCTGGTAGCGCA	TGGCGGGTGATAGGGGATTCGAACCCCTGACCCCTTCATCCACAATGAAGTGCGCTACCAGGCTGCGC	GGCGTAATACGACTCACTATAG	TGmGCGGGTGATAGGGGATTC
tRNA, Pro1E2, C31G39, anticodon=GUG	GGGUGAUUGGCGCAGCCUGGUAGCGCACUUCCUUGUGGAGGAAGGGGUCAGGGGUUCGAAUCCCCUAUCACCCGCCA	GTAATACGACTCACTATA GGGTGATTGGCGCAGCCTGGTAGCGCA	TGGCGGGTGATAGGGGATTCGAACCCCTGACCCCTTCCTCCACAAGGAAGTGCGCTACCAGGCTGCGC	GGCGTAATACGACTCACTATAG	TGmGCGGGTGATAGGGGATTC
tRNA, Pro1E2, U31A39, anticodon=GUG	GGGUGAUUGGCGCAGCCUGGUAGCGCACUUCUUUGUGGAAGAAGGGGUCAGGGGUUCGAAUCCCCUAUCACCCGCCA	GTAATACGACTCACTATA GGGTGATTGGCGCAGCCTGGTAGCGCA	TGGCGGGTGATAGGGGATTCGAACCCCTGACCCCTTCTTCCACAAAGAAGTGCGCTACCAGGCTGCGC	GGCGTAATACGACTCACTATAG	TGmGCGGGTGATAGGGGATTC
tRNA, Pro1E2, A30U40, anticodon=GUG	GGGUGAUUGGCGCAGCCUGGUAGCGCACUUAGUUGUGGACUAAGGGGUCAGGGGUUCGAAUCCCCUAUCACCCGCCA	GTAATACGACTCACTATA GGGTGATTGGCGCAGCCTGGTAGCGCA	TGGCGGGTGATAGGGGATTCGAACCCCTGACCCCTTAGTCCACAACTAAGTGCGCTACCAGGCTGCGC	GGCGTAATACGACTCACTATAG	TGmGCGGGTGATAGGGGATTC
tRNA, Pro1E2, U30A40, anticodon=GUG	GGGUGAUUGGCGCAGCCUGGUAGCGCACUUUGUUGUGGACAAAGGGGUCAGGGGUUCGAAUCCCCUAUCACCCGCCA	GTAATACGACTCACTATA GGGTGATTGGCGCAGCCTGGTAGCGCA	TGGCGGGTGATAGGGGATTCGAACCCCTGACCCCTTTGTCCACAACAAAGTGCGCTACCAGGCTGCGC	GGCGTAATACGACTCACTATAG	TGmGCGGGTGATAGGGGATTC
tRNA, Pro1E2, A29U41, anticodon=GUG	GGGUGAUUGGCGCAGCCUGGUAGCGCACUACGUUGUGGACGUAGGGGUCAGGGGUUCGAAUCCCCUAUCACCCGCCA	GTAATACGACTCACTATA GGGTGATTGGCGCAGCCTGGTAGCGCA	TGGCGGGTGATAGGGGATTCGAACCCCTGACCCCTACGTCCACAACGTAGTGCGCTACCAGGCTGCGC	GGCGTAATACGACTCACTATAG	TGmGCGGGTGATAGGGGATTC
tRNA, Pro1E2, C29G41, anticodon=GUG	GGGUGAUUGGCGCAGCCUGGUAGCGCACUCCGUUGUGGACGGAGGGGUCAGGGGUUCGAAUCCCCUAUCACCCGCCA	GTAATACGACTCACTATA GGGTGATTGGCGCAGCCTGGTAGCGCA	TGGCGGGTGATAGGGGATTCGAACCCCTGACCCCTCCGTCCACAACGGAGTGCGCTACCAGGCTGCGC	GGCGTAATACGACTCACTATAG	TGmGCGGGTGATAGGGGATTC
tRNA, Pro1E2, A28U42, anticodon=GUG	GGGUGAUUGGCGCAGCCUGGUAGCGCACAUCGUUGUGGACGAUGGGGUCAGGGGUUCGAAUCCCCUAUCACCCGCCA	GTAATACGACTCACTATA GGGTGATTGGCGCAGCCTGGTAGCGCA	TGGCGGGTGATAGGGGATTCGAACCCCTGACCCCATCGTCCACAACGATGTGCGCTACCAGGCTGCGC	GGCGTAATACGACTCACTATAG	TGmGCGGGTGATAGGGGATTC
tRNA, Pro1E2, C28G42, anticodon=GUG	GGGUGAUUGGCGCAGCCUGGUAGCGCACCUCGUUGUGGACGAGGGGGUCAGGGGUUCGAAUCCCCUAUCACCCGCCA	GTAATACGACTCACTATA GGGTGATTGGCGCAGCCTGGTAGCGCA	TGGCGGGTGATAGGGGATTCGAACCCCTGACCCCCTCGTCCACAACGAGGTGCGCTACCAGGCTGCGC	GGCGTAATACGACTCACTATAG	TGmGCGGGTGATAGGGGATTC
tRNA, Pro1E2, G28C42, anticodon=GUG	GGGUGAUUGGCGCAGCCUGGUAGCGCACGUCGUUGUGGACGACGGGGUCAGGGGUUCGAAUCCCCUAUCACCCGCCA	GTAATACGACTCACTATA GGGTGATTGGCGCAGCCTGGTAGCGCA	TGGCGGGTGATAGGGGATTCGAACCCCTGACCCCGTCGTCCACAACGACGTGCGCTACCAGGCTGCGC	GGCGTAATACGACTCACTATAG	TGmGCGGGTGATAGGGGATTC
tRNA, Pro1E2, U27A43, anticodon=GUG	GGGUGAUUGGCGCAGCCUGGUAGCGCAUUUCGUUGUGGACGAAAGGGUCAGGGGUUCGAAUCCCCUAUCACCCGCCA	GTAATACGACTCACTATA GGGTGATTGGCGCAGCCTGGTAGCGCA	TGGCGGGTGATAGGGGATTCGAACCCCTGACCCTTTCGTCCACAACGAAATGCGCTACCAGGCTGCGC	GGCGTAATACGACTCACTATAG	TGmGCGGGTGATAGGGGATTC
tRNA, Pro1E2, A31U39/C29G41, anticodon=GUG	GGGUGAUUGGCGCAGCCUGGUAGCGCACUCCAUUGUGGAUGGAGGGGUCAGGGGUUCGAAUCCCCUAUCACCCGCCA	GTAATACGACTCACTATA GGGTGATTGGCGCAGCCTGGTAGCGCA	TGGCGGGTGATAGGGGATTCGAACCCCTGACCCCTCCATCCACAATGGAGTGCGCTACCAGGCTGCGC	GGCGTAATACGACTCACTATAG	TGmGCGGGTGATAGGGGATTC
tRNA, Pro1E2, A31U39/C29G41/C28G42, anticodon=GUG	GGGUGAUUGGCGCAGCCUGGUAGCGCACCCCAUUGUGGAUGGGGGGGUCAGGGGUUCGAAUCCCCUAUCACCCGCCA	GTAATACGACTCACTATA GGGTGATTGGCGCAGCCTGGTAGCGCA	TGGCGGGTGATAGGGGATTCGAACCCCTGACCCCCCCATCCACAATGGGGTGCGCTACCAGGCTGCGC	GGCGTAATACGACTCACTATAG	TGmGCGGGTGATAGGGGATTC
tRNA, Pro1E2, A31U39/C28G42, anticodon=GUG	GGGUGAUUGGCGCAGCCUGGUAGCGCACCUCAUUGUGGAUGAGGGGGUCAGGGGUUCGAAUCCCCUAUCACCCGCCA	GTAATACGACTCACTATA GGGTGATTGGCGCAGCCTGGTAGCGCA	TGGCGGGTGATAGGGGATTCGAACCCCTGACCCCCTCATCCACAATGAGGTGCGCTACCAGGCTGCGC	GGCGTAATACGACTCACTATAG	TGmGCGGGTGATAGGGGATTC
tRNA, Pro1E2, C31G39/C29G41, anticodon=GUG	GGGUGAUUGGCGCAGCCUGGUAGCGCACUCCCUUGUGGAGGGAGGGGUCAGGGGUUCGAAUCCCCUAUCACCCGCCA	GTAATACGACTCACTATA GGGTGATTGGCGCAGCCTGGTAGCGCA	TGGCGGGTGATAGGGGATTCGAACCCCTGACCCCTCCCTCCACAAGGGAGTGCGCTACCAGGCTGCGC	GGCGTAATACGACTCACTATAG	TGmGCGGGTGATAGGGGATTC
tRNA, Pro1E2, C31G39/C29G41/C28G42, anticodon=GUG	GGGUGAUUGGCGCAGCCUGGUAGCGCACCCCCUUGUGGAGGGGGGGGUCAGGGGUUCGAAUCCCCUAUCACCCGCCA	GTAATACGACTCACTATA GGGTGATTGGCGCAGCCTGGTAGCGCA	TGGCGGGTGATAGGGGATTCGAACCCCTGACCCCCCCCTCCACAAGGGGGTGCGCTACCAGGCTGCGC	GGCGTAATACGACTCACTATAG	TGmGCGGGTGATAGGGGATTC
tRNA, Pro1E2, C31G39/C28G42, anticodon=GUG	GGGUGAUUGGCGCAGCCUGGUAGCGCACCUCCUUGUGGAGGAGGGGGUCAGGGGUUCGAAUCCCCUAUCACCCGCCA	GTAATACGACTCACTATA GGGTGATTGGCGCAGCCTGGTAGCGCA	TGGCGGGTGATAGGGGATTCGAACCCCTGACCCCCTCCTCCACAAGGAGGTGCGCTACCAGGCTGCGC	GGCGTAATACGACTCACTATAG	TGmGCGGGTGATAGGGGATTC
tRNA, Pro1E2, C29G41/C28G42, anticodon=GUG	GGGUGAUUGGCGCAGCCUGGUAGCGCACCCCGUUGUGGACGGGGGGGUCAGGGGUUCGAAUCCCCUAUCACCCGCCA	GTAATACGACTCACTATA GGGTGATTGGCGCAGCCTGGTAGCGCA	TGGCGGGTGATAGGGGATTCGAACCCCTGACCCCCCCGTCCACAACGGGGTGCGCTACCAGGCTGCGC	GGCGTAATACGACTCACTATAG	TGmGCGGGTGATAGGGGATTC
tRNA, Pro1E2, C29G41/C28G42, anticodon=GUG, anticodon loop=UU_AU	GGGUGAUUGGCGCAGCCUGGUAGCGCACCCCGUUGUGAUCGGGGGGGUCAGGGGUUCGAAUCCCCUAUCACCCGCCA	GTAATACGACTCACTATA GGGTGATTGGCGCAGCCTGGTAGCGCA	TGGCGGGTGATAGGGGATTCGAACCCCTGACCCCCCCGATCACAACGGGGTGCGCTACCAGGCTGCGC	GGCGTAATACGACTCACTATAG	TGmGCGGGTGATAGGGGATTC
tRNA, Pro1E2, C29G41/C28G42, anticodon=GUG, anticodon loop=UU_AA	GGGUGAUUGGCGCAGCCUGGUAGCGCACCCCGUUGUGAACGGGGGGGUCAGGGGUUCGAAUCCCCUAUCACCCGCCA	GTAATACGACTCACTATA GGGTGATTGGCGCAGCCTGGTAGCGCA	TGGCGGGTGATAGGGGATTCGAACCCCTGACCCCCCCGTTCACAACGGGGTGCGCTACCAGGCTGCGC	GGCGTAATACGACTCACTATAG	TGmGCGGGTGATAGGGGATTC
tRNA, Pro1E2, C29G41/C28G42, anticodon=GUG, anticodon loop=CU_AA	GGGUGAUUGGCGCAGCCUGGUAGCGCACCCCGCUGUGAACGGGGGGGUCAGGGGUUCGAAUCCCCUAUCACCCGCCA	GTAATACGACTCACTATA GGGTGATTGGCGCAGCCTGGTAGCGCA	TGGCGGGTGATAGGGGATTCGAACCCCTGACCCCCCCGTTCACAGCGGGGTGCGCTACCAGGCTGCGC	GGCGTAATACGACTCACTATAG	TGmGCGGGTGATAGGGGATTC
tRNA, Pro1E2, C29G41/C28G42, anticodon=GUG, anticodon loop=CU_AC	GGGUGAUUGGCGCAGCCUGGUAGCGCACCCCGCUGUGACCGGGGGGGUCAGGGGUUCGAAUCCCCUAUCACCCGCCA	GTAATACGACTCACTATA GGGTGATTGGCGCAGCCTGGTAGCGCA	TGGCGGGTGATAGGGGATTCGAACCCCTGACCCCCCCGGTCACAGCGGGGTGCGCTACCAGGCTGCGC	GGCGTAATACGACTCACTATAG	TGmGCGGGTGATAGGGGATTC
tRNA, Pro1E2, original, anticodon=GGU	GGGUGAUUGGCGCAGCCUGGUAGCGCACUUCGUUGGUGACGAAGGGGUCAGGGGUUCGAAUCCCCUAUCACCCGCCA	GTAATACGACTCACTATA GGGTGATTGGCGCAGCCTGGTAGCGCA	TGGCGGGTGATAGGGGATTCGAACCCCTGACCCCTTCGTCACCAACGAAGTGCGCTACCAGGCTGCGC	GGCGTAATACGACTCACTATAG	TGmGCGGGTGATAGGGGATTC
tRNA, Pro1E2, A31U39, anticodon=GGU	GGGUGAUUGGCGCAGCCUGGUAGCGCACUUCAUUGGUGAUGAAGGGGUCAGGGGUUCGAAUCCCCUAUCACCCGCCA	GTAATACGACTCACTATA GGGTGATTGGCGCAGCCTGGTAGCGCA	TGGCGGGTGATAGGGGATTCGAACCCCTGACCCCTTCATCACCAATGAAGTGCGCTACCAGGCTGCGC	GGCGTAATACGACTCACTATAG	TGmGCGGGTGATAGGGGATTC
tRNA, Pro1E2, C31G39, anticodon=GGU	GGGUGAUUGGCGCAGCCUGGUAGCGCACUUCCUUGGUGAGGAAGGGGUCAGGGGUUCGAAUCCCCUAUCACCCGCCA	GTAATACGACTCACTATA GGGTGATTGGCGCAGCCTGGTAGCGCA	TGGCGGGTGATAGGGGATTCGAACCCCTGACCCCTTCCTCACCAAGGAAGTGCGCTACCAGGCTGCGC	GGCGTAATACGACTCACTATAG	TGmGCGGGTGATAGGGGATTC
tRNA, Pro1E2, U31A39, anticodon=GGU	GGGUGAUUGGCGCAGCCUGGUAGCGCACUUCUUUGGUGAAGAAGGGGUCAGGGGUUCGAAUCCCCUAUCACCCGCCA	GTAATACGACTCACTATA GGGTGATTGGCGCAGCCTGGTAGCGCA	TGGCGGGTGATAGGGGATTCGAACCCCTGACCCCTTCTTCACCAAAGAAGTGCGCTACCAGGCTGCGC	GGCGTAATACGACTCACTATAG	TGmGCGGGTGATAGGGGATTC
tRNA, Pro1E2, A30U40, anticodon=GGU	GGGUGAUUGGCGCAGCCUGGUAGCGCACUUAGUUGGUGACUAAGGGGUCAGGGGUUCGAAUCCCCUAUCACCCGCCA	GTAATACGACTCACTATA GGGTGATTGGCGCAGCCTGGTAGCGCA	TGGCGGGTGATAGGGGATTCGAACCCCTGACCCCTTAGTCACCAACTAAGTGCGCTACCAGGCTGCGC	GGCGTAATACGACTCACTATAG	TGmGCGGGTGATAGGGGATTC
tRNA, Pro1E2, U30A40, anticodon=GGU	GGGUGAUUGGCGCAGCCUGGUAGCGCACUUUGUUGGUGACAAAGGGGUCAGGGGUUCGAAUCCCCUAUCACCCGCCA	GTAATACGACTCACTATA GGGTGATTGGCGCAGCCTGGTAGCGCA	TGGCGGGTGATAGGGGATTCGAACCCCTGACCCCTTTGTCACCAACAAAGTGCGCTACCAGGCTGCGC	GGCGTAATACGACTCACTATAG	TGmGCGGGTGATAGGGGATTC
tRNA, Pro1E2, A29U41, anticodon=GGU	GGGUGAUUGGCGCAGCCUGGUAGCGCACUACGUUGGUGACGUAGGGGUCAGGGGUUCGAAUCCCCUAUCACCCGCCA	GTAATACGACTCACTATA GGGTGATTGGCGCAGCCTGGTAGCGCA	TGGCGGGTGATAGGGGATTCGAACCCCTGACCCCTACGTCACCAACGTAGTGCGCTACCAGGCTGCGC	GGCGTAATACGACTCACTATAG	TGmGCGGGTGATAGGGGATTC
tRNA, Pro1E2, C29G41, anticodon=GGU	GGGUGAUUGGCGCAGCCUGGUAGCGCACUCCGUUGGUGACGGAGGGGUCAGGGGUUCGAAUCCCCUAUCACCCGCCA	GTAATACGACTCACTATA GGGTGATTGGCGCAGCCTGGTAGCGCA	TGGCGGGTGATAGGGGATTCGAACCCCTGACCCCTCCGTCACCAACGGAGTGCGCTACCAGGCTGCGC	GGCGTAATACGACTCACTATAG	TGmGCGGGTGATAGGGGATTC
tRNA, Pro1E2, A28U42, anticodon=GGU	GGGUGAUUGGCGCAGCCUGGUAGCGCACAUCGUUGGUGACGAUGGGGUCAGGGGUUCGAAUCCCCUAUCACCCGCCA	GTAATACGACTCACTATA GGGTGATTGGCGCAGCCTGGTAGCGCA	TGGCGGGTGATAGGGGATTCGAACCCCTGACCCCATCGTCACCAACGATGTGCGCTACCAGGCTGCGC	GGCGTAATACGACTCACTATAG	TGmGCGGGTGATAGGGGATTC
tRNA, Pro1E2, C28G42, anticodon=GGU	GGGUGAUUGGCGCAGCCUGGUAGCGCACCUCGUUGGUGACGAGGGGGUCAGGGGUUCGAAUCCCCUAUCACCCGCCA	GTAATACGACTCACTATA GGGTGATTGGCGCAGCCTGGTAGCGCA	TGGCGGGTGATAGGGGATTCGAACCCCTGACCCCCTCGTCACCAACGAGGTGCGCTACCAGGCTGCGC	GGCGTAATACGACTCACTATAG	TGmGCGGGTGATAGGGGATTC
tRNA, Pro1E2, G28C42, anticodon=GGU	GGGUGAUUGGCGCAGCCUGGUAGCGCACGUCGUUGGUGACGACGGGGUCAGGGGUUCGAAUCCCCUAUCACCCGCCA	GTAATACGACTCACTATA GGGTGATTGGCGCAGCCTGGTAGCGCA	TGGCGGGTGATAGGGGATTCGAACCCCTGACCCCGTCGTCACCAACGACGTGCGCTACCAGGCTGCGC	GGCGTAATACGACTCACTATAG	TGmGCGGGTGATAGGGGATTC
tRNA, Pro1E2, U27A43, anticodon=GGU	GGGUGAUUGGCGCAGCCUGGUAGCGCAUUUCGUUGGUGACGAAAGGGUCAGGGGUUCGAAUCCCCUAUCACCCGCCA	GTAATACGACTCACTATA GGGTGATTGGCGCAGCCTGGTAGCGCA	TGGCGGGTGATAGGGGATTCGAACCCCTGACCCTTTCGTCACCAACGAAATGCGCTACCAGGCTGCGC	GGCGTAATACGACTCACTATAG	TGmGCGGGTGATAGGGGATTC
tRNA, Pro1E2, C31G39/C29G41, anticodon=GGU	GGGUGAUUGGCGCAGCCUGGUAGCGCACUCCCUUGGUGAGGGAGGGGUCAGGGGUUCGAAUCCCCUAUCACCCGCCA	GTAATACGACTCACTATA GGGTGATTGGCGCAGCCTGGTAGCGCA	TGGCGGGTGATAGGGGATTCGAACCCCTGACCCCTCCCTCACCAAGGGAGTGCGCTACCAGGCTGCGC	GGCGTAATACGACTCACTATAG	TGmGCGGGTGATAGGGGATTC
tRNA, Pro1E2, C31G39/C29G41/A28U42, anticodon=GGU	GGGUGAUUGGCGCAGCCUGGUAGCGCACACCCUUGGUGAGGGUGGGGUCAGGGGUUCGAAUCCCCUAUCACCCGCCA	GTAATACGACTCACTATA GGGTGATTGGCGCAGCCTGGTAGCGCA	TGGCGGGTGATAGGGGATTCGAACCCCTGACCCCACCCTCACCAAGGGTGTGCGCTACCAGGCTGCGC	GGCGTAATACGACTCACTATAG	TGmGCGGGTGATAGGGGATTC
tRNA, Pro1E2, C31G39/C29G41/G28C42, anticodon=GGU	GGGUGAUUGGCGCAGCCUGGUAGCGCACGCCCUUGGUGAGGGCGGGGUCAGGGGUUCGAAUCCCCUAUCACCCGCCA	GTAATACGACTCACTATA GGGTGATTGGCGCAGCCTGGTAGCGCA	TGGCGGGTGATAGGGGATTCGAACCCCTGACCCCGCCCTCACCAAGGGCGTGCGCTACCAGGCTGCGC	GGCGTAATACGACTCACTATAG	TGmGCGGGTGATAGGGGATTC
tRNA, Pro1E2, C31G39/A28U42, anticodon=GGU	GGGUGAUUGGCGCAGCCUGGUAGCGCACAUCCUUGGUGAGGAUGGGGUCAGGGGUUCGAAUCCCCUAUCACCCGCCA	GTAATACGACTCACTATA GGGTGATTGGCGCAGCCTGGTAGCGCA	TGGCGGGTGATAGGGGATTCGAACCCCTGACCCCATCCTCACCAAGGATGTGCGCTACCAGGCTGCGC	GGCGTAATACGACTCACTATAG	TGmGCGGGTGATAGGGGATTC
tRNA, Pro1E2, C31G39/G28C42, anticodon=GGU	GGGUGAUUGGCGCAGCCUGGUAGCGCACGUCCUUGGUGAGGACGGGGUCAGGGGUUCGAAUCCCCUAUCACCCGCCA	GTAATACGACTCACTATA GGGTGATTGGCGCAGCCTGGTAGCGCA	TGGCGGGTGATAGGGGATTCGAACCCCTGACCCCGTCCTCACCAAGGACGTGCGCTACCAGGCTGCGC	GGCGTAATACGACTCACTATAG	TGmGCGGGTGATAGGGGATTC
tRNA, Pro1E2, C29G41/A28U42, anticodon=GGU	GGGUGAUUGGCGCAGCCUGGUAGCGCACACCGUUGGUGACGGUGGGGUCAGGGGUUCGAAUCCCCUAUCACCCGCCA	GTAATACGACTCACTATA GGGTGATTGGCGCAGCCTGGTAGCGCA	TGGCGGGTGATAGGGGATTCGAACCCCTGACCCCACCGTCACCAACGGTGTGCGCTACCAGGCTGCGC	GGCGTAATACGACTCACTATAG	TGmGCGGGTGATAGGGGATTC
tRNA, Pro1E2, C31G39, anticodon=GGU, anticodon loop=UU_AU	GGGUGAUUGGCGCAGCCUGGUAGCGCACUUCCUUGGUAUGGAAGGGGUCAGGGGUUCGAAUCCCCUAUCACCCGCCA	GTAATACGACTCACTATA GGGTGATTGGCGCAGCCTGGTAGCGCA	TGGCGGGTGATAGGGGATTCGAACCCCTGACCCCTTCCATACCAAGGAAGTGCGCTACCAGGCTGCGC	GGCGTAATACGACTCACTATAG	TGmGCGGGTGATAGGGGATTC
tRNA, Pro1E2, C31G39, anticodon=GGU, anticodon loop=UU_AA	GGGUGAUUGGCGCAGCCUGGUAGCGCACUUCCUUGGUAAGGAAGGGGUCAGGGGUUCGAAUCCCCUAUCACCCGCCA	GTAATACGACTCACTATA GGGTGATTGGCGCAGCCTGGTAGCGCA	TGGCGGGTGATAGGGGATTCGAACCCCTGACCCCTTCCTTACCAAGGAAGTGCGCTACCAGGCTGCGC	GGCGTAATACGACTCACTATAG	TGmGCGGGTGATAGGGGATTC
tRNA, Pro1E2, C31G39, anticodon=GGU, anticodon loop=CU_AA	GGGUGAUUGGCGCAGCCUGGUAGCGCACUUCCCUGGUAAGGAAGGGGUCAGGGGUUCGAAUCCCCUAUCACCCGCCA	GTAATACGACTCACTATA GGGTGATTGGCGCAGCCTGGTAGCGCA	TGGCGGGTGATAGGGGATTCGAACCCCTGACCCCTTCCTTACCAGGGAAGTGCGCTACCAGGCTGCGC	GGCGTAATACGACTCACTATAG	TGmGCGGGTGATAGGGGATTC
tRNA, Pro1E2, C31G39, anticodon=GGU, anticodon loop=CU_AC	GGGUGAUUGGCGCAGCCUGGUAGCGCACUUCCCUGGUACGGAAGGGGUCAGGGGUUCGAAUCCCCUAUCACCCGCCA	GTAATACGACTCACTATA GGGTGATTGGCGCAGCCTGGTAGCGCA	TGGCGGGTGATAGGGGATTCGAACCCCTGACCCCTTCCGTACCAGGGAAGTGCGCTACCAGGCTGCGC	GGCGTAATACGACTCACTATAG	TGmGCGGGTGATAGGGGATTC
tRNA, iniP, anticodon=CAU	GGCGGGGUGGCGCAGCCUGGUAGCGCACUGGGCUCAUAACCCAGAGGUCGGCGGUUCAAAUCCGCUCCCCGCAACCA	GTAATACGACTCACTATAGGCGGGGTGGCGCAGCCTGGTAGCGCA	TGGTTGCGGGGAGCGGATTTGAACCGCCGACCTCTGGGTTATGAGCCCAGTGCGCTACCAGGCTGCGC	GGCGTAATACGACTCACTATAG	TGmGTTGCGGGGAGCGGATTT
mR2	GGGUUAACUUUAAGAAGGAGAAAAACAUGUACAAGAAGUACAAAAAGUACAAACCGCCGGGUGACUACAAGGACGACGACGACAAGUAAGCUUCG	TAATACGACTCACTATAGGGTTAACTTTAAGAAGGAGAAAAACATGTACAAGAAGTACAAAAAG	GTCGTCGTCCTTGTAGTCACCCGGCGGTTTGTACTTTTTGTACTTCTTGTACATG	GGCGTAATACGACTCACTATAG	CGAAGCTTACTTGTCGTCGTCGTCCTTGTAGTC
mR3	GGGUUAACUUUAAGAAGGAGAAAAACAUGUACAAGAAGUACAAAAAGUACAAACCGCCGCCGGACUACAAGGACGACGACGACAAGUAAGCUUCG	TAATACGACTCACTATAGGGTTAACTTTAAGAAGGAGAAAAACATGTACAAGAAGTACAAAAAG	GTCGTCGTCCTTGTAGTCCGGCGGCGGTTTGTACTTTTTGTACTTCTTGTACATG	GGCGTAATACGACTCACTATAG	CGAAGCTTACTTGTCGTCGTCGTCCTTGTAGTC
mR4	GGGUUAACUUUAAGAAGGAGAAAAACAUGUACAAGAAGUACAAAAAGUACAAACCGCCGCCGCCGGACUACAAGGACGACGACGACAAGUAAGCUUCG	TAATACGACTCACTATAGGGTTAACTTTAAGAAGGAGAAAAACATGTACAAGAAGTACAAAAAG	GTCGTCGTCCTTGTAGTCCGGCGGCGGCGGTTTGTACTTTTTGTACTTCTTGTACATG	GGCGTAATACGACTCACTATAG	CGAAGCTTACTTGTCGTCGTCGTCCTTGTAGTC
mR5	GGGUUAACUUUAAGAAGGAGAAAAACAUGUACAAGAAGUACAAAAAGUACAAACCGCCGCCGCCGCCGGACUACAAGGACGACGACGACAAGUAAGCUUCG	TAATACGACTCACTATAGGGTTAACTTTAAGAAGGAGAAAAACATGTACAAGAAGTACAAAAAG	GTCGTCGTCCTTGTAGTCCGGCGGCGGCGGCGGTTTGTACTTTTTGTACTTCTTGTACATG	GGCGTAATACGACTCACTATAG	CGAAGCTTACTTGTCGTCGTCGTCCTTGTAGTC
mR6	GGGUUAACUUUAAGAAGGAGAAAAACAUGUACAAGAAGUACAAAAAGUACAAACCGCCGCCGCCGCCGCCGGACUACAAGGACGACGACGACAAGUAAGCUUCG	TAATACGACTCACTATAGGGTTAACTTTAAGAAGGAGAAAAACATGTACAAGAAGTACAAAAAG	GTCGTCGTCCTTGTAGTCCGGCGGCGGCGGCGGCGGTTTGTACTTTTTGTACTTCTTGTACATG	GGCGTAATACGACTCACTATAG	CGAAGCTTACTTGTCGTCGTCGTCCTTGTAGTC
mR7	GGGUUAACUUUAAGAAGGAGAAAAACAUGUACAAGAAGUACAAAAAGUACAAACCGCCGCCGCCGCCGCCGCCGGACUACAAGGACGACGACGACAAGUAAGCUUCG	TAATACGACTCACTATAGGGTTAACTTTAAGAAGGAGAAAAACATGTACAAGAAGTACAAAAAG	GTCGTCGTCCTTGTAGTCCGGCGGCGGCGGCGGCGGCGGTTTGTACTTTTTGTACTTCTTGTACATG	GGCGTAATACGACTCACTATAG	CGAAGCTTACTTGTCGTCGTCGTCCTTGTAGTC
mR8	GGGUUAACUUUAAGAAGGAGAAAAACAUGUACAAGAAGUACAAAAAGUACAAACCGCCGCCGCCGCCGCCGCCGCCGGACUACAAGGACGACGACGACAAGUAAGCUUCG	TAATACGACTCACTATAGGGTTAACTTTAAGAAGGAGAAAAACATGTACAAGAAGTACAAAAAG	GTCGTCGTCCTTGTAGTCCGGCGGCGGCGGCGGCGGCGGCGGTTTGTACTTTTTGTACTTCTTGTACATG	GGCGTAATACGACTCACTATAG	CGAAGCTTACTTGTCGTCGTCGTCCTTGTAGTC
mR9	GGGUUAACUUUAAGAAGGAGAAAAACAUGUACAAGAAGUACAAAAAGUACAAACCGCCGCCGCCGCCGCCGCCGCCGCCGGACUACAAGGACGACGACGACAAGUAAGCUUCG	TAATACGACTCACTATAGGGTTAACTTTAAGAAGGAGAAAAACATGTACAAGAAGTACAAAAAG	GTCGTCGTCCTTGTAGTCCGGCGGCGGCGGCGGCGGCGGCGGCGGTTTGTACTTTTTGTACTTCTTGTACATG	GGCGTAATACGACTCACTATAG	CGAAGCTTACTTGTCGTCGTCGTCCTTGTAGTC
mR10	GGGUUAACUUUAAGAAGGAGAAAAACAUGUACAAGAAGUACAAAAAGUACAAACCGCCGCCGCCGCCGCCGCCGCCGCCGCCGGACUACAAGGACGACGACGACAAGUAAGCUUCG	TAATACGACTCACTATAGGGTTAACTTTAAGAAGGAGAAAAACATGTACAAGAAGTACAAAAAG	GTCGTCGTCCTTGTAGTCCGGCGGCGGCGGCGGCGGCGGCGGCGGCGGTTTGTACTTTTTGTACTTCTTGTACATG	GGCGTAATACGACTCACTATAG	CGAAGCTTACTTGTCGTCGTCGTCCTTGTAGTC
mR11	GGGUUAACUUUAAGAAGGAGAAAAACAUGAAGUACCCGUACACUAAGUGGUACCAGAAGUACCAUGACUACAAGGACGACGACGACAAGUAAGCUUCG	GCG TAATACGACTCACTATAGGGTTAACTTTAAGAAGGAGAAAAACATGAAGTAC	TCGTCGTCCTTGTAGTCATGGTACTTCTGGTACCACTTAGTGTACGGGTACTTCATGTTTTTCTCCT	GGCGTAATACGACTCACTATAG	CGAAGCTTACTTGTCGTCGTCGTCCTTGTAGTC
mR12	GGGUUAACUUUAAGAAGGAGAAAAACAUGAAGUACCCGUACACUAAGUGGUACCAGAAGUACCAUUGUGACUACAAGGACGACGACGACAAGUAAGCUUCG	GCG TAATACGACTCACTATAGGGTTAACTTTAAGAAGGAGAAAAACATGAAGTAC	TCGTCGTCCTTGTAGTCACAATGGTACTTCTGGTACCACTTAGTGTACGGGTACTTCATGTTTTTCTCCT	GGCGTAATACGACTCACTATAG	CGAAGCTTACTTGTCGTCGTCGTCCTTGTAGTC
